# Supplementary material for: Designing the multimedia system for improving promotion of college students’ psychological capital
Source: Heliyon. 2024 Feb 1;10(3):e25362. doi: 10.1016/j.heliyon.2024.e25362 (PMC10847932; doi:10.1016/j.heliyon.2024.e25362)
Supplement: Multimedia component 1 [file mmc1.xlsx]

## Sheet: Sheet1
	Gender	Age	Major	School	I believe that I can apply the knowledge and skills I have learned to start a successful business.	Even in the face of difficulties and challenges, I still have the confidence to solve problems and achieve success.	In the process of entrepreneurship, I believe that I have sufficient abilities and resources to cope with various situations.	I have a clear understanding of my entrepreneurial plans and goals and believe that I can achieve them.	In my past learning and work experience, I have demonstrated entrepreneurial and decision-making abilities.	I firmly believe that my innovative ideas and entrepreneurial plans will have a positive impact on society.	I have high confidence in my entrepreneurial skills and abilities, and am willing to take on the responsibility and risks of entrepreneurship proactively.	When facing difficulties and challenges in entrepreneurship, you believe that you can find effective ways to solve the problem.	When encountering failures or setbacks, you firmly believe that future entrepreneurial efforts will bring better results.	Your expectations for entrepreneurial success are positive.	When facing unknown risks and uncertainties, you tend to view the future with a positive and optimistic attitude.	You believe that positive attitudes and beliefs have a positive impact on entrepreneurial success.	You are confident in your entrepreneurial prospects.	You believe that through hard work and positive actions, you can change the unfavorable situation in the entrepreneurial process.	You feel positive and confident about your future entrepreneurial prospects.	When encountering difficulties, you can take proactive actions instead of passively waiting.	When facing failures and setbacks, you can maintain a positive attitude and continue to move forward.	You have clear entrepreneurial goals and believe that you can achieve them.	You are full of hope for the future of entrepreneurship.	You believe that a positive mindset and beliefs have a positive impact on the difficulties in the entrepreneurial process.	When encountering setbacks or failures, you firmly believe that these setbacks are temporary and believe that future efforts will achieve better results.	When facing setbacks and pressure during the entrepreneurial process, you can persevere, quickly recover, and find new paths to success.	When encountering difficulties and adversity, you can quickly adjust your thinking and behavior to adapt to new challenges.	You can remain calm and resolute in the face of failures and setbacks, without giving up easily.	The challenges and difficulties encountered during the entrepreneurial process can inspire you with stronger motivation and determination.	You have the confidence to overcome adversity and believe that you can overcome any difficulties in the entrepreneurial process.	You are willing to continuously learn and grow during the entrepreneurial process, learn from failures, and constantly adjust your entrepreneurial strategies.	During the entrepreneurial process, you can flexibly adapt to changes in the environment and adjust your entrepreneurial strategies in a timely manner.
1	female	19	Engineering	G	d	c	d	c	d	c	b	c	c	c	b	e	a	d	c	e	e	b	a	b	c	b	e	e	a	e	d	d
2	male	20	Engineering	A	a	d	a	b	e	c	a	b	a	a	d	e	b	e	d	d	b	d	d	b	e	e	e	c	d	e	b	c
3	female	17	Liberal arts	B	d	e	b	b	d	b	b	e	c	a	a	b	e	e	b	d	e	b	d	d	b	b	e	c	b	a	d	e
4	male	17	Engineering	A	e	e	e	d	a	c	c	b	a	a	c	b	c	b	b	d	e	c	a	d	d	a	b	d	e	b	c	a
5	male	23	Engineering	D	d	c	b	e	a	c	e	d	d	e	b	c	c	b	a	a	d	d	c	d	c	c	d	d	e	d	b	b
6	male	21	Liberal arts	A	e	e	e	d	c	a	e	b	c	b	a	a	c	c	b	c	d	b	b	e	b	e	c	d	a	b	a	a
7	female	22	Engineering	D	c	b	c	c	a	b	b	b	e	a	e	d	c	e	d	b	c	c	e	b	d	a	a	d	e	e	c	c
8	male	22	Engineering	A	d	d	b	e	b	b	e	d	d	e	b	c	b	a	b	b	d	c	c	e	c	d	c	b	c	b	a	c
9	male	19	Engineering	A	a	d	e	b	c	b	c	c	b	e	e	c	b	b	c	e	c	a	e	a	e	b	a	b	c	a	e	d
10	male	22	Engineering	D	e	b	d	e	c	e	c	d	d	a	c	c	a	c	e	d	c	c	e	e	e	b	c	e	d	b	d	a
11	male	19	Liberal arts	A	c	d	a	d	e	e	a	a	e	a	c	c	d	e	b	c	e	a	a	a	a	a	e	d	a	d	e	e
12	male	19	Engineering	A	d	a	c	b	d	c	a	d	a	b	b	e	d	b	b	e	c	a	c	d	b	a	d	b	c	c	d	b
13	female	23	Engineering	C	e	b	b	b	a	a	b	a	c	a	c	d	e	a	b	e	e	b	e	c	c	c	e	e	c	a	d	b
14	male	20	Engineering	A	c	d	d	a	a	c	d	e	a	a	a	b	e	b	a	d	e	d	c	b	c	c	a	d	d	b	d	e
15	male	17	Engineering	A	a	a	b	a	a	e	e	c	e	d	b	e	b	e	c	e	b	a	d	b	c	d	e	d	b	b	e	d
16	male	21	Engineering	D	d	a	c	c	a	a	b	b	a	a	d	e	e	d	a	b	e	c	b	b	c	e	b	b	e	a	a	d
17	male	19	Liberal arts	D	e	c	a	c	c	d	d	d	d	a	b	b	b	a	b	e	a	c	d	a	d	b	e	a	a	d	c	c
18	female	21	Liberal arts	A	c	b	d	d	e	b	b	c	d	a	b	c	a	b	d	d	e	d	a	e	c	d	c	c	e	a	d	a
19	female	17	Engineering	D	c	e	a	e	a	e	a	d	d	a	a	c	a	a	d	d	b	b	b	d	d	d	d	d	c	e	b	d
20	female	23	Liberal arts	B	e	c	e	e	c	b	b	d	d	a	d	a	b	a	d	b	a	c	e	b	e	a	b	d	d	e	d	e
21	female	17	Engineering	D	a	b	b	d	d	d	c	b	a	b	d	b	c	c	d	c	a	a	d	c	e	e	b	b	b	a	a	d
22	male	19	Liberal arts	E	d	a	c	c	a	c	b	b	c	b	e	e	c	a	d	c	a	e	a	b	d	a	b	d	a	c	a	b
23	female	19	Liberal arts	F	e	c	b	b	b	e	d	b	e	d	b	a	c	e	a	e	c	b	e	d	b	d	e	d	b	a	d	d
24	female	21	Engineering	E	e	d	c	b	b	b	d	d	b	d	b	c	d	d	a	d	e	e	b	d	c	e	b	b	e	b	e	c
25	male	20	Engineering	D	e	a	e	b	b	e	c	b	a	a	b	a	b	a	b	a	d	b	c	a	c	b	c	c	c	e	c	d
26	female	20	Engineering	C	d	a	b	a	d	b	e	a	c	e	d	d	b	d	d	b	d	a	d	e	c	b	d	b	c	b	e	a
27	female	23	Engineering	A	e	d	e	d	c	d	a	e	e	c	e	b	a	a	d	c	c	a	c	e	c	a	b	e	c	b	b	b
28	male	19	Engineering	A	a	b	a	b	b	a	a	c	d	b	d	a	d	a	e	c	d	a	c	e	c	d	c	e	a	b	e	e
29	female	18	Engineering	G	e	c	a	b	d	b	d	c	a	c	b	b	a	d	a	b	d	a	d	b	b	b	e	a	c	e	a	d
30	female	17	Liberal arts	F	b	b	d	c	c	a	e	d	c	a	e	c	c	e	d	b	a	e	b	b	b	a	d	d	a	d	d	e
31	male	22	Engineering	D	a	b	d	b	c	b	e	d	b	a	e	c	e	d	b	d	a	c	b	d	d	c	d	e	e	e	e	b
32	female	17	Liberal arts	G	e	a	d	c	b	c	c	b	d	e	c	d	d	c	e	a	b	d	a	e	d	c	d	c	b	a	b	d
33	male	17	Liberal arts	D	d	c	b	d	d	c	c	e	b	a	c	b	a	e	a	b	c	c	c	a	b	d	d	c	b	e	b	d
34	male	19	Liberal arts	E	d	c	c	b	c	a	e	c	c	d	c	d	b	d	b	b	b	b	c	c	c	a	d	e	a	d	a	a
35	male	19	Liberal arts	F	d	a	e	e	b	c	b	d	a	c	c	b	a	a	e	a	e	a	a	a	c	c	b	c	c	c	e	e
36	male	19	Liberal arts	A	b	a	a	d	c	c	d	d	b	c	e	c	d	d	c	e	b	c	b	b	c	b	a	c	a	d	c	b
37	male	17	Engineering	A	c	a	b	c	c	e	c	b	e	c	b	a	a	a	c	d	e	b	b	b	d	d	e	a	d	d	e	c
38	female	19	Engineering	G	e	c	a	d	e	a	a	d	d	a	b	e	c	c	a	c	b	c	c	a	a	c	e	c	b	d	c	d
39	female	22	Liberal arts	A	d	d	b	c	a	d	c	d	e	c	a	e	c	c	a	e	e	c	d	b	d	e	e	c	e	b	d	c
40	female	23	Liberal arts	E	a	d	b	b	a	b	a	c	b	c	b	c	e	b	d	e	c	a	a	c	b	a	c	a	d	d	e	d
41	male	20	Liberal arts	A	d	a	c	d	d	d	d	b	a	b	b	c	a	e	a	a	a	a	c	c	a	e	e	b	c	a	e	e
42	female	23	Liberal arts	E	d	c	d	a	a	a	e	c	e	d	c	b	a	e	a	a	b	d	d	c	e	a	b	c	e	b	d	e
43	female	23	Engineering	D	b	e	a	c	b	d	e	b	a	a	b	d	e	b	b	e	e	b	b	a	c	d	d	a	a	d	b	e
44	female	21	Liberal arts	F	d	d	b	d	e	e	d	b	c	a	e	a	d	d	b	b	a	b	b	d	c	d	d	b	b	a	c	b
45	male	23	Engineering	D	e	a	a	a	c	b	b	c	c	a	d	e	e	a	e	c	e	a	d	a	d	a	a	d	c	b	c	e
46	female	21	Liberal arts	B	d	b	c	a	d	c	d	b	e	d	b	e	d	a	b	e	d	e	b	d	a	e	c	a	a	c	d	d
47	male	17	Liberal arts	G	c	e	b	a	c	d	b	a	a	c	e	e	c	c	b	b	d	b	e	a	b	e	a	d	e	c	d	b
48	female	23	Liberal arts	E	a	c	e	b	d	e	c	c	a	d	d	b	e	b	b	d	a	e	e	e	b	c	c	b	e	b	a	c
49	female	20	Liberal arts	B	d	a	c	a	d	d	b	d	e	b	c	a	a	c	a	a	d	d	e	d	c	a	c	c	d	e	d	b
50	female	18	Liberal arts	F	a	c	c	a	c	b	e	b	d	a	d	e	d	d	d	e	c	e	d	d	e	a	e	e	c	a	a	a
51	male	17	Liberal arts	B	c	e	e	a	d	c	a	d	e	e	c	d	d	c	a	e	b	b	e	e	c	b	b	e	e	e	e	a
52	female	23	Engineering	A	e	b	b	c	d	b	c	e	e	b	e	b	c	a	b	b	a	d	d	e	a	d	b	b	e	d	a	b
53	female	22	Liberal arts	F	d	e	a	a	c	e	e	b	a	b	a	d	e	c	d	e	b	a	a	e	b	a	e	d	b	d	d	c
54	male	23	Engineering	A	e	a	b	c	b	b	a	b	b	c	e	d	c	a	e	d	e	c	d	c	b	b	c	a	b	d	a	c
55	female	22	Engineering	F	d	a	c	e	d	c	e	b	a	a	a	d	e	a	d	e	e	e	d	b	c	c	c	e	b	e	e	d
56	male	19	Engineering	D	d	a	d	e	e	c	a	d	c	a	c	e	a	e	e	a	a	c	a	c	e	d	c	d	d	e	a	b
57	female	23	Liberal arts	A	a	c	b	b	a	a	c	e	d	a	e	e	c	d	e	a	c	e	e	b	d	b	e	d	e	e	c	c
58	female	17	Engineering	C	b	a	d	b	a	c	d	a	a	a	b	a	c	d	b	b	c	c	b	e	a	c	a	d	e	b	c	a
59	female	18	Liberal arts	F	b	d	a	c	b	c	a	b	c	d	e	a	a	e	d	c	c	c	b	c	e	c	e	e	e	b	a	a
60	female	23	Liberal arts	B	c	c	d	a	d	e	c	d	e	d	a	a	a	e	e	d	d	c	b	c	c	e	e	a	d	c	d	b
61	female	17	Engineering	F	e	d	b	e	a	a	c	d	c	d	d	a	c	c	e	e	a	a	a	a	c	e	c	b	e	a	d	e
62	male	18	Liberal arts	B	c	a	d	a	d	e	e	b	b	a	b	a	e	c	e	e	c	a	e	b	c	e	a	d	c	b	e	b
63	male	23	Liberal arts	B	a	b	c	c	c	d	c	a	d	e	c	a	d	c	d	e	e	c	d	c	b	a	c	c	d	a	a	e
64	female	23	Engineering	F	b	c	c	b	e	b	b	c	d	b	e	d	d	b	b	c	e	a	c	b	a	b	d	e	d	c	e	d
65	male	17	Engineering	A	b	e	a	e	c	b	d	e	b	c	a	e	a	b	b	e	a	a	a	a	a	c	c	c	c	b	b	e
66	female	18	Liberal arts	B	c	a	b	d	d	b	e	a	d	d	a	e	b	e	a	e	a	b	b	d	c	a	d	a	a	b	e	a
67	male	17	Engineering	D	c	c	b	b	e	e	c	c	c	c	b	b	a	d	c	e	c	d	b	a	e	c	e	a	a	b	d	e
68	male	18	Liberal arts	D	d	c	b	a	c	b	b	a	e	d	b	c	e	d	d	a	d	b	e	c	c	e	c	c	d	a	c	e
69	female	18	Engineering	C	b	c	e	a	d	d	c	e	b	e	e	b	a	e	d	c	b	e	a	e	c	c	a	c	d	d	d	a
70	female	22	Liberal arts	F	d	c	d	e	c	c	b	e	c	d	d	e	a	b	a	a	d	c	a	e	a	b	e	b	a	e	d	a
71	male	23	Liberal arts	G	b	c	d	e	d	c	b	b	a	c	e	e	a	d	b	e	c	d	b	e	c	d	e	c	a	b	e	c
72	female	21	Engineering	A	a	d	a	d	d	c	e	b	c	c	d	a	e	e	b	e	a	d	a	e	a	d	b	c	a	e	a	e
73	female	23	Engineering	E	e	d	a	a	c	c	c	c	d	c	a	a	a	d	e	e	a	d	a	d	c	e	d	a	c	b	e	a
74	female	20	Engineering	B	e	c	e	b	e	d	b	a	b	b	d	a	b	c	d	a	d	e	b	c	a	d	a	c	b	c	e	d
75	female	20	Engineering	A	b	b	c	d	d	d	b	b	b	d	b	b	a	c	c	c	d	a	b	e	b	d	b	e	c	b	e	a
76	female	17	Engineering	E	c	e	e	b	e	e	d	d	a	e	b	d	d	c	b	d	e	c	d	b	d	b	c	c	c	c	b	c
77	female	22	Engineering	G	e	c	a	c	a	c	b	c	b	d	c	b	b	c	d	b	d	d	c	d	e	c	a	a	d	a	a	c
78	female	17	Engineering	A	a	b	d	c	c	c	e	b	d	c	c	b	e	b	e	c	b	e	c	e	e	d	b	c	d	e	a	d
79	female	22	Liberal arts	B	a	e	e	d	a	a	a	e	d	d	a	a	d	b	c	c	e	d	c	e	c	c	d	c	a	b	c	d
80	male	17	Engineering	D	a	a	c	e	c	d	c	e	b	a	a	b	e	a	d	a	d	d	a	b	b	b	a	a	c	b	c	c
81	male	21	Liberal arts	B	c	c	d	b	c	b	b	d	c	a	b	b	d	c	a	a	c	e	d	e	b	e	e	e	c	d	a	c
82	female	21	Liberal arts	A	a	e	d	d	c	e	c	c	e	e	d	d	d	d	a	b	e	b	b	c	c	d	a	a	b	a	b	c
83	female	18	Engineering	B	e	c	b	a	b	d	c	c	a	a	e	a	e	e	b	c	a	a	e	d	c	b	b	b	d	d	b	b
84	male	22	Engineering	E	b	b	c	e	e	a	a	e	b	c	a	b	b	d	e	e	e	b	b	b	c	a	c	a	b	d	d	e
85	female	21	Engineering	C	a	d	a	c	c	b	e	c	a	a	e	b	b	b	b	e	c	c	d	c	e	b	e	a	d	b	c	a
86	female	20	Engineering	A	c	d	d	e	e	c	c	c	a	a	e	c	c	c	d	d	e	d	d	a	e	e	a	b	b	a	a	b
87	female	19	Liberal arts	E	c	b	a	b	d	a	b	d	e	b	d	e	b	c	a	d	b	a	a	a	b	b	b	d	e	c	b	c
88	male	23	Liberal arts	A	c	a	c	c	b	a	d	a	e	a	b	e	d	e	e	b	d	d	b	a	a	d	a	d	c	e	a	b
89	male	21	Liberal arts	D	a	d	c	a	b	c	d	b	d	a	d	b	e	c	a	e	e	a	e	b	d	c	d	d	d	c	d	e
90	male	21	Engineering	A	c	d	e	b	c	c	b	c	c	b	b	c	e	d	d	e	a	d	b	e	d	c	c	b	c	d	a	a
91	male	17	Engineering	A	a	e	d	e	e	e	d	a	a	b	a	c	a	e	b	c	e	b	e	c	a	e	b	a	d	e	c	b
92	male	19	Engineering	C	b	e	d	c	b	b	a	d	c	d	e	b	d	a	a	c	d	b	d	c	b	c	c	a	a	d	e	a
93	male	22	Engineering	E	c	a	c	e	e	d	d	a	c	d	e	a	a	a	d	c	e	b	e	d	c	b	a	c	c	a	a	a
94	male	21	Engineering	F	a	e	a	e	d	c	d	b	e	d	a	a	d	c	d	a	c	d	c	b	e	a	b	b	b	d	b	b
95	male	17	Liberal arts	B	e	d	b	b	c	d	b	d	b	a	e	e	b	b	a	e	d	e	b	d	e	a	b	a	b	e	b	a
96	female	19	Engineering	C	d	e	d	c	a	d	e	c	a	e	e	a	a	a	e	c	d	d	a	a	d	c	c	d	c	a	d	a
97	female	19	Liberal arts	B	e	d	b	a	a	b	e	a	a	a	d	e	d	b	c	d	e	d	b	e	a	b	e	e	b	c	b	d
98	male	17	Liberal arts	D	b	a	b	e	b	d	e	b	a	a	a	d	b	d	d	c	b	b	e	e	a	b	a	b	c	d	c	c
99	female	17	Engineering	E	a	b	a	c	a	b	a	e	d	c	c	a	b	d	d	e	e	a	a	c	d	d	e	e	e	b	a	e
100	female	20	Engineering	G	b	d	e	b	c	b	d	a	d	e	a	e	d	c	a	b	a	e	d	b	c	d	e	e	c	c	e	d
101	male	23	Liberal arts	G	b	a	c	e	d	a	a	e	d	e	e	a	d	b	b	d	c	d	b	b	c	c	c	c	e	a	a	d
102	male	17	Engineering	A	a	d	c	d	d	a	e	d	c	b	b	b	c	a	d	e	b	d	b	d	a	c	e	c	d	c	e	c
103	female	18	Engineering	B	d	b	c	a	e	c	c	b	d	b	e	c	c	d	c	d	c	b	d	d	c	d	c	c	b	d	e	c
104	female	19	Engineering	C	b	b	c	a	d	c	d	c	a	e	b	a	d	a	a	c	a	b	e	a	b	c	c	a	c	d	e	e
105	male	21	Liberal arts	B	a	d	b	b	d	a	d	b	e	b	b	b	e	e	d	d	b	c	a	d	a	a	e	e	e	c	d	b
106	female	18	Liberal arts	E	e	c	c	d	e	b	c	b	d	e	d	d	a	a	b	b	c	d	e	c	c	a	b	b	c	c	e	b
107	female	22	Liberal arts	F	b	c	c	c	d	e	e	b	a	e	e	e	b	b	e	d	c	e	a	d	a	a	d	e	b	a	b	b
108	male	18	Engineering	A	b	e	d	b	e	e	e	e	d	c	a	c	a	c	d	c	e	e	c	e	b	d	b	a	b	d	d	e
109	male	20	Engineering	A	e	a	e	d	e	e	d	b	a	e	e	c	b	c	a	c	d	d	a	a	e	e	c	c	a	b	c	a
110	female	18	Liberal arts	A	c	e	c	d	e	e	d	d	b	c	b	a	a	c	d	a	a	c	c	d	e	e	d	d	b	a	d	a
111	male	21	Liberal arts	E	c	b	d	e	e	d	c	d	e	e	d	e	a	a	c	e	e	a	b	a	d	e	a	a	a	b	a	b
112	female	18	Liberal arts	E	c	d	b	d	d	c	b	e	c	a	b	e	c	b	c	c	c	e	c	c	d	a	d	e	e	d	d	e
113	male	17	Liberal arts	C	c	b	c	b	e	c	d	c	e	a	c	d	e	c	d	c	e	a	d	d	c	a	e	d	c	d	e	e
114	female	23	Engineering	A	d	a	c	b	e	d	e	b	c	b	d	c	b	c	b	d	d	e	c	d	a	a	b	a	d	e	d	e
115	male	23	Engineering	C	e	d	c	a	a	c	a	d	e	a	b	e	e	e	e	e	d	b	e	e	d	d	a	b	a	b	d	b
116	female	23	Engineering	A	b	d	b	d	c	e	b	d	a	b	a	a	e	c	b	e	e	c	c	b	c	e	a	c	b	b	a	c
117	male	23	Liberal arts	D	e	a	d	c	b	b	c	b	a	c	e	a	b	a	d	e	c	b	b	c	d	a	a	c	b	d	b	a
118	male	19	Liberal arts	B	e	d	c	e	b	d	c	c	b	b	c	d	d	a	a	e	b	b	a	c	e	d	a	a	d	b	d	a
119	male	20	Engineering	A	c	c	e	d	e	b	c	a	b	b	b	e	b	e	e	e	c	a	d	d	e	c	c	e	a	b	e	c
120	female	17	Engineering	E	b	a	a	b	b	c	a	d	b	b	b	d	e	a	e	a	e	e	c	b	c	e	b	d	b	c	d	d
121	female	22	Engineering	G	b	e	b	a	e	e	b	a	d	c	e	d	e	b	d	e	c	b	a	c	b	d	e	d	e	d	b	d
122	female	21	Liberal arts	G	b	d	a	d	e	e	d	c	b	a	b	d	e	c	b	b	e	e	b	e	b	b	b	c	d	e	b	d
123	male	18	Engineering	C	a	e	d	d	d	a	b	a	b	e	d	c	a	b	c	e	b	b	c	d	d	d	b	a	d	e	a	d
124	female	20	Engineering	A	e	b	d	e	a	e	a	e	c	e	a	d	e	b	b	e	b	e	d	d	c	b	a	e	e	d	c	c
125	male	23	Engineering	F	b	a	b	c	d	c	e	b	e	a	c	b	e	a	c	a	e	a	e	e	c	a	a	d	b	c	e	a
126	male	20	Engineering	C	c	c	a	d	a	c	a	b	e	d	c	a	b	c	e	a	a	c	c	d	e	d	a	b	d	c	b	e
127	male	19	Liberal arts	A	e	b	e	a	c	e	d	d	a	c	c	e	e	b	b	a	c	b	e	b	b	b	d	a	c	e	a	b
128	female	23	Liberal arts	C	a	a	d	a	e	c	e	e	b	e	a	a	d	c	e	b	c	b	b	b	e	a	e	b	a	b	d	e
129	female	17	Engineering	D	a	b	a	d	b	b	e	e	c	d	b	d	a	e	b	d	c	c	a	c	d	e	a	a	c	b	b	d
130	female	18	Liberal arts	G	c	d	b	a	e	b	c	a	e	c	c	a	c	d	a	c	c	d	d	c	d	b	c	c	c	d	b	e
131	male	23	Engineering	A	e	e	c	a	e	b	c	a	c	b	b	e	d	e	a	a	a	e	b	c	c	e	b	c	d	a	d	b
132	female	20	Engineering	D	a	d	a	c	d	c	e	e	e	e	c	d	b	b	a	b	d	d	d	b	b	a	e	a	b	b	d	e
133	female	21	Engineering	D	c	b	b	b	e	c	d	e	b	b	c	e	d	e	e	a	a	d	c	a	a	b	a	b	a	b	c	d
134	female	17	Liberal arts	A	c	b	e	a	e	e	c	d	d	b	a	a	e	c	e	b	b	b	e	b	e	b	b	e	c	c	d	d
135	male	21	Liberal arts	D	b	b	c	c	d	a	b	a	d	a	b	b	d	b	c	a	d	d	d	c	b	c	b	b	c	b	b	b
136	male	17	Engineering	D	e	e	d	d	e	a	d	e	e	b	d	d	e	b	c	c	a	b	e	b	b	b	d	d	d	d	b	d
137	male	22	Liberal arts	A	e	e	d	d	c	e	a	c	e	a	e	c	c	e	a	c	b	e	b	d	c	e	c	a	e	d	b	a
138	female	20	Liberal arts	B	d	e	b	e	c	c	b	e	e	e	a	b	b	c	a	e	a	d	e	b	e	b	b	c	b	e	d	c
139	male	17	Liberal arts	E	b	d	a	b	e	a	d	a	e	d	b	e	c	b	d	b	a	e	e	c	c	e	c	a	d	e	b	e
140	male	19	Liberal arts	B	a	b	a	d	d	c	b	d	c	c	b	b	d	d	d	a	d	e	c	e	c	b	a	b	a	e	e	c
141	male	22	Engineering	A	c	d	b	c	a	b	a	b	a	b	c	a	e	a	d	b	b	c	e	d	d	b	e	b	c	a	d	e
142	female	18	Engineering	G	d	b	a	e	e	c	b	b	d	a	e	b	b	a	e	c	c	e	d	a	a	b	a	d	e	e	d	b
143	female	23	Engineering	A	e	b	c	a	e	c	e	b	b	d	d	b	b	a	a	e	e	a	c	c	e	b	b	e	e	d	b	d
144	male	17	Liberal arts	D	b	c	d	d	a	d	e	c	e	e	e	a	e	a	b	e	b	b	e	a	c	e	e	c	b	a	d	a
145	male	20	Liberal arts	A	a	e	e	a	e	c	c	c	d	c	d	b	b	d	e	a	c	b	c	b	c	a	c	b	d	d	e	e
146	male	17	Liberal arts	B	e	a	a	c	a	b	e	b	c	e	b	d	b	e	a	d	a	a	b	d	e	d	c	d	b	e	b	a
147	female	18	Liberal arts	F	e	d	b	e	e	c	c	b	e	e	a	a	b	b	b	c	a	b	e	a	a	a	d	d	e	e	e	d
148	male	21	Engineering	A	d	c	c	b	b	d	a	d	d	c	e	c	c	a	e	c	e	c	d	a	e	e	a	e	d	b	c	b
149	female	19	Engineering	A	d	a	a	b	a	b	d	a	a	a	a	d	b	d	a	d	a	e	e	d	b	e	a	a	e	e	d	e
150	female	18	Liberal arts	B	c	b	d	b	b	b	a	e	a	c	b	a	e	d	a	e	b	a	e	d	c	b	a	b	b	b	c	e
151	male	22	Engineering	A	c	d	b	b	e	c	b	d	b	e	b	a	b	b	a	e	c	c	d	b	d	d	d	b	c	c	e	b
152	female	21	Liberal arts	A	b	a	a	a	b	c	c	a	a	b	b	e	b	a	c	d	d	a	a	c	a	c	c	a	c	e	e	a
153	female	19	Engineering	D	b	b	c	c	a	b	a	d	c	a	c	b	b	c	c	e	e	b	c	b	b	c	b	d	d	a	a	e
154	female	21	Engineering	F	e	a	a	d	b	d	b	b	d	a	b	b	e	a	b	e	e	e	d	d	c	e	e	d	a	e	c	e
155	female	22	Liberal arts	F	a	a	e	b	d	d	e	a	a	c	d	e	e	d	c	a	c	a	e	e	a	c	d	b	b	e	d	d
156	female	19	Engineering	A	d	c	a	e	c	b	d	d	c	c	e	b	d	e	a	a	b	b	b	a	c	a	a	b	d	e	d	b
157	male	18	Engineering	D	e	a	a	c	a	a	e	b	b	c	a	c	e	b	c	c	a	e	b	c	c	b	d	b	c	b	c	e
158	female	23	Liberal arts	E	e	c	b	c	e	b	c	a	d	a	d	c	e	d	a	b	c	b	e	e	d	d	c	a	e	b	b	c
159	male	17	Liberal arts	B	b	a	e	d	e	a	d	b	d	e	c	e	b	d	a	d	a	b	d	a	a	d	d	d	d	d	e	b
160	female	20	Engineering	A	d	b	e	c	a	d	e	d	d	d	b	a	e	d	e	a	e	a	b	b	b	d	b	b	e	b	d	a
161	female	18	Liberal arts	B	e	e	a	b	d	e	e	a	d	c	a	e	b	b	a	a	e	c	b	c	d	b	a	e	e	c	a	a
162	male	22	Engineering	A	c	e	c	a	e	b	c	c	d	c	d	c	e	c	b	a	e	c	e	d	d	a	d	b	a	b	c	e
163	male	20	Engineering	G	c	c	e	c	c	d	a	e	a	b	e	c	d	b	b	a	c	b	c	a	b	d	c	d	c	a	e	d
164	male	17	Liberal arts	C	a	d	a	b	c	d	d	e	a	a	b	c	e	c	a	c	b	e	e	e	d	e	a	a	a	a	a	c
165	male	17	Liberal arts	A	a	c	b	a	d	a	e	a	c	c	b	a	b	c	d	d	d	e	e	d	d	c	a	e	b	e	d	e
166	female	17	Liberal arts	B	b	e	e	a	a	e	c	c	a	b	e	b	c	e	d	e	b	e	b	a	a	c	b	c	b	a	a	e
167	female	19	Engineering	B	b	c	e	a	e	c	d	e	e	c	a	a	e	a	d	a	c	d	e	b	a	c	a	c	d	e	d	e
168	female	20	Liberal arts	A	b	a	c	c	b	b	d	d	c	b	e	e	c	c	d	d	c	d	d	e	c	a	d	d	e	b	e	c
169	male	20	Liberal arts	B	b	c	d	b	d	b	c	b	e	b	c	b	e	c	b	c	e	d	a	c	d	e	a	e	d	e	b	e
170	female	20	Liberal arts	F	a	a	b	c	d	d	d	c	d	e	a	a	d	b	e	d	e	b	b	b	a	c	c	a	e	c	d	d
171	female	21	Engineering	B	b	c	d	b	d	b	c	b	b	d	a	d	a	c	a	a	e	a	a	d	b	d	a	a	a	a	d	a
172	male	19	Liberal arts	A	c	e	a	a	a	d	b	a	b	b	d	b	b	a	a	b	a	a	d	e	c	e	c	a	e	d	e	e
173	male	23	Liberal arts	E	d	a	d	a	a	b	c	e	c	c	d	e	c	e	d	d	c	e	d	e	b	a	d	b	c	a	d	a
174	male	21	Engineering	F	c	c	a	a	a	c	c	c	c	e	a	b	b	a	e	e	d	c	e	b	d	d	e	b	b	e	e	e
175	female	21	Liberal arts	F	e	b	d	e	e	a	a	c	a	c	e	e	b	e	d	e	b	e	c	a	b	c	d	e	c	b	a	d
176	female	18	Liberal arts	A	d	a	d	b	d	a	a	b	a	b	b	a	c	e	d	b	b	a	c	a	d	c	e	b	a	a	d	a
177	female	21	Liberal arts	B	e	a	a	c	a	d	b	a	c	d	a	e	a	e	e	c	b	a	a	d	b	c	d	a	b	c	c	d
178	male	17	Liberal arts	E	c	c	d	c	c	a	e	b	a	a	b	a	e	c	d	a	e	e	b	e	a	c	c	a	b	d	e	e
179	female	23	Liberal arts	A	c	a	c	d	c	c	e	d	a	c	b	e	a	d	d	e	a	b	a	b	a	a	e	d	b	a	e	e
180	female	19	Engineering	A	e	c	d	e	d	b	e	b	d	d	b	d	a	a	b	a	b	b	e	a	d	b	a	b	c	e	d	a
181	male	20	Engineering	A	d	c	c	c	b	c	c	c	c	a	e	b	c	e	b	d	a	d	d	a	e	e	a	b	b	b	a	c
182	female	22	Liberal arts	A	b	d	c	c	c	e	b	c	e	d	a	a	e	d	e	c	d	c	a	b	d	d	d	d	e	c	d	e
183	male	17	Engineering	C	c	d	d	a	b	d	b	e	d	c	e	e	c	d	c	b	d	a	e	c	a	a	d	e	e	b	c	d
184	male	21	Engineering	E	d	e	e	e	a	a	e	a	e	d	c	c	a	e	e	d	b	e	c	e	a	d	e	c	a	a	a	d
185	male	21	Engineering	A	e	c	a	e	b	b	d	a	a	b	b	e	c	d	c	d	b	b	c	c	a	d	b	b	d	c	a	a
186	female	18	Engineering	A	c	b	a	c	d	b	d	b	c	c	a	d	a	a	b	d	d	e	b	d	e	a	d	c	a	b	e	a
187	male	18	Engineering	A	a	a	b	e	d	e	c	c	e	e	c	d	a	b	e	c	b	e	b	d	e	c	c	d	d	e	c	d
188	male	23	Engineering	F	a	e	b	d	b	c	a	b	e	a	d	c	c	b	d	b	b	d	a	d	d	a	a	d	b	a	c	a
189	male	19	Engineering	D	e	d	c	e	e	c	d	c	c	a	d	d	e	d	c	a	b	c	d	a	c	d	c	a	b	d	c	d
190	male	17	Liberal arts	E	a	e	a	a	b	b	a	b	d	c	d	e	d	b	c	e	c	a	b	d	c	c	d	c	c	d	e	d
191	male	20	Liberal arts	D	a	a	c	b	d	e	c	e	e	e	e	e	c	a	c	c	d	e	c	d	d	c	c	b	a	e	d	b
192	female	21	Engineering	B	d	d	e	d	c	e	a	e	b	a	e	e	c	c	e	d	c	c	c	a	b	a	c	d	c	b	b	d
193	female	21	Engineering	C	a	a	a	b	c	b	d	a	e	b	c	e	c	e	b	d	c	b	c	d	a	d	c	d	e	a	d	b
194	male	21	Engineering	A	e	b	c	d	e	e	b	e	e	a	c	a	d	d	b	c	d	d	d	d	d	c	b	a	e	d	e	e
195	female	19	Engineering	E	c	d	a	b	c	b	e	a	c	a	a	c	b	c	a	e	c	d	b	e	a	b	b	a	d	b	b	a
196	male	21	Engineering	C	e	b	c	a	e	b	e	d	d	c	e	c	a	b	c	d	b	c	a	b	c	d	d	c	b	e	a	b
197	male	23	Engineering	G	d	e	d	a	b	a	c	a	b	c	d	d	a	a	a	a	b	d	d	c	a	e	b	a	d	e	a	e
198	female	18	Liberal arts	F	a	b	c	e	e	c	b	c	a	c	c	c	a	b	e	a	b	b	a	d	d	d	d	c	b	a	c	e
199	female	21	Engineering	D	a	c	b	c	d	e	d	c	c	c	b	b	c	c	b	a	a	e	c	d	c	d	a	a	a	a	d	b
200	male	19	Liberal arts	B	d	c	c	d	d	d	c	b	a	c	c	e	b	e	b	a	c	c	b	a	d	e	e	b	a	c	e	e
201	male	17	Engineering	C	b	c	b	a	e	a	e	b	d	e	b	a	c	a	a	b	e	a	a	d	d	b	d	b	e	e	d	b
202	male	21	Engineering	A	b	a	a	c	c	e	d	d	c	d	b	d	c	d	d	c	b	e	d	a	c	c	a	a	c	a	d	e
203	female	21	Liberal arts	C	d	a	e	b	d	a	b	d	b	a	c	d	c	e	c	b	c	e	b	d	a	e	e	d	a	c	d	a
204	female	23	Engineering	C	a	a	b	e	d	d	a	b	a	b	b	d	a	b	c	e	e	e	c	a	a	a	c	d	e	e	d	e
205	female	23	Liberal arts	F	e	b	e	a	a	a	e	b	e	d	d	b	d	d	b	a	e	a	b	a	b	a	d	c	e	b	b	b
206	male	19	Liberal arts	A	c	c	a	c	d	c	e	a	b	a	b	b	b	e	b	a	a	c	b	b	c	e	e	d	e	d	a	d
207	female	18	Liberal arts	A	c	b	d	c	c	a	b	d	d	e	d	c	b	d	e	e	c	a	a	b	b	c	e	d	a	a	c	d
208	male	22	Engineering	C	d	e	d	b	a	c	d	e	b	d	c	d	d	b	d	c	d	a	d	d	e	e	a	a	b	a	d	d
209	male	17	Engineering	D	b	a	c	d	b	d	a	a	e	d	e	e	d	d	c	c	d	a	b	b	c	d	b	e	a	c	e	d
210	female	18	Engineering	D	b	a	a	a	b	c	e	b	e	c	e	d	a	a	e	d	e	e	e	d	e	e	a	a	e	c	c	d
211	female	23	Engineering	E	e	b	c	e	e	d	d	e	b	c	c	b	a	c	c	c	c	b	a	c	c	d	b	e	d	c	a	a
212	female	21	Engineering	A	c	b	c	c	b	e	d	b	c	d	d	b	a	d	c	b	d	d	a	a	b	e	b	b	b	a	a	e
213	female	17	Engineering	C	d	c	a	b	b	a	e	e	d	e	d	e	a	e	c	e	e	c	b	d	d	d	e	c	e	a	b	c
214	male	22	Engineering	A	e	c	b	e	c	d	c	b	a	d	a	b	d	b	c	e	d	b	c	c	e	c	d	b	a	e	d	a
215	female	17	Liberal arts	A	b	a	d	c	b	e	e	a	a	c	c	d	a	e	d	d	c	c	e	e	c	c	d	a	b	c	d	b
216	male	19	Liberal arts	B	e	d	d	c	a	a	c	b	c	b	e	d	d	c	b	b	d	c	e	c	a	d	d	a	b	b	a	e
217	female	18	Liberal arts	E	d	d	a	c	a	d	e	a	b	e	a	b	c	e	b	a	b	e	a	c	e	d	d	b	a	a	b	e
218	female	18	Engineering	F	b	c	d	c	e	a	d	e	b	b	b	d	a	e	b	a	d	b	b	d	e	b	b	b	b	b	d	b
219	female	21	Engineering	B	e	e	d	e	c	a	a	b	a	c	e	d	d	a	e	b	e	a	e	d	c	a	a	c	b	a	b	b
220	female	19	Liberal arts	A	b	e	c	e	e	d	c	d	b	a	a	a	e	d	e	c	b	c	e	a	d	b	a	c	c	e	e	a
221	male	21	Liberal arts	C	d	b	d	e	e	a	d	a	e	b	a	b	a	c	c	b	b	c	c	d	d	a	e	b	c	c	c	e
222	male	18	Liberal arts	F	b	d	a	c	a	c	e	a	e	d	c	a	d	d	e	a	d	e	a	d	a	a	a	b	d	e	b	e
223	male	23	Liberal arts	A	c	c	d	c	c	e	a	c	c	a	d	a	a	b	d	a	a	a	e	e	a	e	b	c	d	c	c	c
224	male	21	Engineering	A	c	b	c	d	c	e	d	e	c	e	c	b	e	a	d	c	c	d	d	b	b	e	b	e	c	e	a	d
225	female	21	Liberal arts	C	d	b	c	e	d	d	d	d	b	d	c	d	b	b	a	d	b	a	c	b	a	b	a	b	a	c	a	d
226	male	22	Liberal arts	B	d	b	e	a	d	e	e	b	e	b	e	e	e	a	a	c	c	e	b	a	e	a	a	c	c	e	e	b
227	male	23	Liberal arts	B	c	b	b	c	c	e	d	d	d	a	b	c	e	e	e	c	e	e	c	e	b	b	a	d	c	c	e	a
228	male	21	Liberal arts	B	e	a	b	e	c	a	b	c	a	c	a	d	d	d	e	a	b	e	e	b	d	e	e	c	d	b	d	c
229	female	23	Liberal arts	A	a	b	e	b	e	c	a	b	e	b	e	d	a	c	e	c	c	a	d	c	e	b	e	a	b	e	b	c
230	female	18	Engineering	B	b	a	d	c	b	a	c	b	c	e	d	d	c	e	a	c	c	d	c	b	a	c	d	c	b	c	b	a
231	male	22	Liberal arts	B	d	d	e	c	a	a	a	a	d	d	d	d	b	b	c	e	e	e	d	b	e	d	c	b	a	a	d	d
232	male	23	Liberal arts	E	d	a	d	d	c	e	b	b	e	a	b	d	b	d	c	e	c	b	d	c	a	c	e	d	a	c	a	d
233	female	23	Liberal arts	F	b	d	d	a	d	a	e	e	e	c	e	b	b	e	c	c	a	b	e	c	e	d	a	d	a	c	d	c
234	female	18	Engineering	F	c	a	a	c	a	b	a	e	a	d	c	b	d	b	c	b	c	b	d	e	e	e	d	c	e	a	d	e
235	female	23	Engineering	E	d	d	c	d	b	c	e	d	b	a	b	c	d	b	e	d	d	a	e	b	e	e	b	a	e	a	d	a
236	female	23	Liberal arts	A	e	c	a	d	a	d	c	c	e	c	e	d	c	a	e	d	b	c	a	d	a	a	b	b	d	c	c	b
237	male	23	Engineering	D	e	b	c	e	b	c	a	b	a	a	b	d	a	e	a	c	c	c	d	b	c	d	c	d	d	d	c	a
238	female	19	Engineering	A	e	d	a	d	c	d	c	d	b	d	d	d	b	a	d	a	e	b	a	d	c	b	e	d	a	c	d	d
239	female	23	Engineering	A	b	c	b	a	b	b	d	d	d	d	e	a	b	a	a	b	d	e	e	b	e	d	d	c	a	d	b	c
240	female	21	Engineering	D	c	b	d	b	b	a	c	c	a	c	e	c	b	e	d	d	a	c	c	e	d	e	e	a	e	e	b	e
241	female	21	Liberal arts	B	a	b	c	a	c	d	a	b	e	d	a	d	a	d	a	d	c	a	e	c	c	a	e	a	c	d	a	e
242	female	17	Liberal arts	F	e	e	e	b	d	c	a	e	d	c	d	d	c	d	b	b	d	d	c	e	e	d	d	a	d	b	c	a
243	male	19	Engineering	A	a	a	e	d	a	b	c	e	e	a	a	b	a	d	e	d	e	b	a	e	d	d	c	a	d	d	d	c
244	female	23	Liberal arts	E	b	b	c	a	c	d	d	d	b	c	b	b	b	a	a	d	d	c	d	e	c	c	b	e	d	a	e	b
245	female	18	Liberal arts	A	a	e	b	c	d	c	a	b	c	a	e	b	d	a	b	c	d	d	c	e	b	d	e	a	c	b	d	a
246	male	22	Liberal arts	A	c	a	e	a	d	e	c	c	d	d	d	e	b	a	b	e	a	c	e	c	e	d	b	e	a	d	d	b
247	male	19	Engineering	A	b	e	a	a	e	b	a	a	b	c	c	c	c	c	d	d	c	d	c	e	b	e	d	a	d	d	d	c
248	male	19	Liberal arts	D	e	a	d	d	d	e	b	c	c	e	c	c	a	a	d	a	e	b	e	d	a	b	d	a	b	c	d	d
249	male	21	Engineering	A	e	e	c	c	d	b	e	a	d	e	b	e	a	a	d	a	b	a	e	a	e	a	d	c	e	e	e	c
250	male	23	Engineering	G	a	d	b	b	a	b	c	c	b	c	e	b	b	b	e	b	c	b	a	b	e	a	d	c	b	d	d	d
251	female	17	Engineering	B	d	d	b	b	c	d	b	b	e	e	b	a	d	e	e	b	a	b	d	a	b	e	b	c	c	c	d	e
252	male	22	Engineering	D	e	a	b	e	e	a	a	c	c	a	a	b	d	e	e	a	b	e	a	c	d	c	d	d	b	e	b	d
253	female	21	Engineering	E	b	a	e	c	e	e	a	b	d	a	c	d	a	d	e	c	a	c	a	e	b	b	c	d	b	c	b	c
254	female	17	Liberal arts	G	e	c	d	b	c	c	c	e	a	e	e	c	a	e	d	d	c	b	b	d	d	a	e	c	e	d	a	d
255	female	19	Liberal arts	F	b	a	d	b	b	a	b	e	c	e	e	c	c	d	d	b	d	a	d	c	b	e	b	d	d	b	b	a
256	female	19	Liberal arts	F	d	b	b	e	e	d	d	d	b	d	a	b	d	d	b	b	e	d	e	b	c	e	c	c	e	d	c	a
257	male	17	Engineering	E	a	d	b	b	e	d	b	c	c	c	c	b	e	a	c	a	b	d	b	c	b	a	a	d	e	c	a	d
258	female	17	Liberal arts	A	c	d	e	e	a	c	a	c	a	d	a	d	c	c	c	a	a	d	d	e	a	c	c	c	b	e	b	e
259	female	20	Liberal arts	C	b	b	e	e	c	a	a	b	b	b	a	b	c	b	d	c	e	a	a	d	d	d	d	c	e	b	a	a
260	male	20	Liberal arts	G	e	b	b	c	e	c	a	e	a	b	b	a	b	c	e	c	a	e	d	a	c	b	b	a	c	b	c	d
261	female	19	Engineering	D	d	e	a	e	d	d	b	a	d	b	d	a	b	d	a	e	c	d	a	c	d	c	c	b	b	d	e	a
262	female	18	Engineering	C	d	c	c	b	d	e	e	b	e	a	d	a	e	b	c	d	a	a	a	a	c	e	e	a	e	b	a	d
263	male	19	Liberal arts	F	d	c	c	b	d	c	d	e	e	c	e	b	c	b	d	c	b	a	a	e	e	b	c	b	a	a	b	b
264	male	20	Liberal arts	E	c	e	e	a	c	d	d	c	d	b	b	e	a	b	c	a	e	d	a	b	d	b	c	d	b	d	d	c
265	female	20	Liberal arts	F	d	c	a	e	d	d	b	a	c	e	e	d	e	e	a	d	c	e	c	a	c	c	b	a	d	c	e	c
266	male	23	Liberal arts	B	e	c	e	a	d	c	b	a	c	e	e	b	e	d	c	d	e	d	e	e	a	e	a	d	b	a	d	e
267	male	18	Liberal arts	A	c	a	c	b	c	d	c	c	a	a	b	b	b	a	e	c	e	e	d	b	d	b	a	d	b	a	b	c
268	male	23	Engineering	A	b	b	c	a	a	e	d	c	b	e	e	d	e	b	a	d	d	c	e	c	c	e	e	e	a	c	d	e
269	male	17	Liberal arts	A	d	e	a	a	c	a	a	c	d	e	d	c	e	b	a	a	d	d	b	d	b	a	a	b	e	e	e	a
270	female	20	Engineering	B	d	c	c	d	b	c	d	a	e	a	e	a	c	d	b	c	a	b	b	a	a	a	e	a	b	e	b	e
271	male	18	Liberal arts	B	d	a	e	a	a	d	e	c	c	a	d	c	b	b	c	d	c	b	a	d	b	b	c	b	c	b	c	a
272	female	19	Liberal arts	A	a	b	e	e	e	c	c	c	e	b	d	c	c	e	e	b	b	e	c	d	b	e	c	c	b	c	e	a
273	male	21	Engineering	A	b	a	a	e	c	e	a	a	e	e	c	a	d	e	d	d	b	d	a	a	b	d	b	a	e	c	c	a
274	female	23	Engineering	E	e	c	e	b	b	a	b	b	b	d	d	a	b	c	c	c	e	e	b	a	c	a	c	e	a	c	c	d
275	male	18	Liberal arts	D	c	b	c	c	d	c	b	c	e	b	a	a	c	d	e	a	c	a	e	c	e	e	d	c	a	e	e	d
276	male	19	Engineering	A	d	e	e	d	e	a	e	b	b	a	b	e	a	e	a	b	a	c	c	d	c	b	b	a	e	d	a	a
277	male	22	Liberal arts	A	e	e	e	c	d	c	e	b	c	c	a	a	d	c	e	a	e	d	e	a	e	a	d	e	d	e	b	c
278	female	21	Engineering	C	b	d	b	a	a	d	c	d	c	a	e	a	e	a	e	d	b	b	c	a	c	a	c	c	a	a	e	b
279	male	22	Engineering	A	b	e	a	d	b	c	a	a	b	b	d	a	b	d	c	c	d	e	a	c	e	d	a	b	b	a	a	c
280	female	21	Engineering	A	a	e	d	c	d	a	b	a	b	e	e	a	b	e	a	c	a	e	e	c	a	a	d	d	b	c	c	e
281	female	22	Engineering	E	a	b	c	e	e	b	d	b	c	c	d	e	d	c	b	c	c	d	b	b	a	a	e	b	c	d	e	a
282	male	19	Liberal arts	G	b	a	c	e	b	c	a	c	d	c	c	e	a	c	a	a	a	e	b	e	a	b	c	c	a	a	e	a
283	female	19	Liberal arts	E	b	e	c	b	b	e	e	a	c	b	b	a	a	c	c	a	e	e	d	c	d	d	c	a	c	a	c	a
284	female	23	Liberal arts	E	e	b	e	a	e	c	a	b	b	b	c	a	c	d	e	d	a	e	d	e	b	a	d	e	e	a	a	b
285	male	18	Liberal arts	E	e	d	a	e	a	b	b	b	a	d	e	b	d	b	c	a	b	d	b	b	a	a	e	d	b	b	b	b
286	male	22	Liberal arts	E	e	c	c	d	b	c	b	e	c	e	e	d	b	b	d	e	e	c	b	a	c	c	e	b	c	a	a	b
287	female	21	Engineering	C	a	c	c	d	d	b	e	d	a	e	a	e	d	e	d	a	a	e	a	a	d	b	c	c	a	b	d	d
288	female	19	Engineering	D	c	b	b	d	e	c	c	a	a	e	c	a	d	c	e	e	b	d	d	d	e	a	d	a	a	a	b	c
289	male	18	Engineering	F	c	a	e	c	a	b	d	b	d	a	b	b	e	e	b	d	e	a	d	b	c	a	d	c	d	a	b	d
290	female	22	Liberal arts	A	c	e	c	d	a	a	a	d	e	a	b	b	e	b	d	c	c	c	a	c	b	d	c	c	c	c	a	d
291	female	18	Engineering	A	d	a	c	c	e	b	c	e	d	c	e	e	c	d	c	a	a	c	d	b	d	c	c	d	e	d	a	d
292	male	19	Liberal arts	E	c	d	c	a	c	a	e	e	e	a	b	d	a	a	b	a	b	a	b	c	e	e	c	c	e	c	e	b
293	male	17	Engineering	A	c	a	a	c	b	e	c	e	e	c	c	a	e	b	e	d	b	a	b	b	a	c	b	a	b	d	e	b
294	male	18	Liberal arts	A	c	d	d	a	d	b	b	c	a	b	e	a	e	c	d	a	e	c	c	e	b	b	d	b	e	b	b	c
295	female	17	Engineering	D	e	b	d	d	c	c	e	b	b	d	a	c	c	e	c	d	d	e	b	a	d	a	e	d	d	d	d	d
296	male	23	Liberal arts	E	c	c	b	e	a	e	e	d	d	b	e	d	c	b	d	b	e	d	b	d	d	a	e	a	c	e	a	a
297	male	18	Engineering	A	e	c	a	d	b	c	a	a	b	b	d	e	c	e	c	d	a	b	a	c	e	b	b	d	c	c	b	a
298	male	18	Liberal arts	E	e	b	d	c	d	e	a	a	a	d	a	a	a	e	a	a	c	b	c	b	c	c	d	d	d	d	c	d
299	male	17	Liberal arts	B	c	a	e	d	e	a	c	e	c	d	d	b	a	d	a	b	a	b	b	e	d	c	b	c	b	a	c	a
300	male	18	Engineering	C	e	b	c	c	d	c	d	b	d	b	d	e	e	b	c	c	c	e	d	a	d	e	c	d	d	e	d	c
301	male	21	Liberal arts	D	d	d	e	e	e	a	e	d	e	b	e	c	e	a	b	e	a	a	c	e	b	c	a	d	e	c	c	c
302	male	20	Engineering	A	c	c	d	c	b	d	c	d	c	a	b	d	b	c	a	b	b	a	b	b	e	e	c	e	e	a	e	e
303	male	21	Liberal arts	E	b	b	e	c	e	d	d	e	b	b	a	a	d	a	a	c	d	e	e	a	e	c	b	d	c	b	d	e
304	male	18	Engineering	C	a	c	e	c	a	a	d	b	c	e	a	a	c	e	b	e	b	e	d	b	d	a	c	b	b	b	d	b
305	male	21	Engineering	C	c	e	e	a	a	b	b	d	e	a	b	e	e	c	e	d	b	b	a	d	a	e	b	c	e	d	b	b
306	male	20	Engineering	A	e	e	e	e	a	b	d	b	c	c	a	a	a	c	b	b	d	b	b	d	d	c	c	c	e	a	d	c
307	male	17	Engineering	C	d	a	d	e	d	a	a	d	a	a	b	c	d	d	b	d	c	a	a	a	c	a	b	a	a	d	a	a
308	male	19	Liberal arts	D	a	a	a	c	a	e	a	c	d	d	d	a	a	e	d	a	d	a	b	b	b	a	c	d	c	d	d	e
309	male	17	Liberal arts	B	e	a	b	c	c	d	c	c	d	c	c	a	d	e	c	b	d	e	c	d	e	c	a	c	e	c	e	b
310	female	18	Liberal arts	A	d	a	d	b	d	a	a	d	c	b	e	a	d	e	b	a	c	e	b	c	d	e	b	d	a	d	e	e
311	female	18	Liberal arts	G	e	c	b	e	e	d	d	c	d	d	a	b	b	b	a	a	e	e	b	b	b	d	c	d	c	c	b	c
312	male	17	Engineering	C	c	c	a	b	b	d	c	a	d	b	a	c	a	b	b	a	d	d	b	c	e	d	e	e	b	a	d	a
313	female	22	Liberal arts	B	e	a	e	d	d	c	c	d	c	a	a	d	a	d	c	d	d	c	a	a	d	c	b	a	a	a	c	d
314	male	23	Engineering	C	d	a	e	d	a	e	c	b	e	e	a	a	c	a	b	b	a	c	e	a	c	b	e	b	b	a	b	e
315	male	23	Engineering	C	d	d	a	b	b	b	c	c	a	e	e	a	c	e	c	a	d	d	a	b	e	b	a	a	e	b	c	a
316	male	20	Liberal arts	A	d	a	c	b	d	a	a	d	e	a	b	b	c	d	d	d	b	c	c	d	e	b	e	d	c	c	d	e
317	male	17	Liberal arts	B	b	d	e	d	c	c	b	e	b	c	e	d	b	b	e	a	d	b	b	c	d	e	c	e	d	b	e	e
318	male	22	Engineering	D	c	d	b	b	a	b	c	c	a	a	e	a	c	d	c	d	a	e	c	b	b	d	c	c	c	e	e	a
319	female	19	Liberal arts	A	c	a	b	d	b	e	c	b	e	c	c	a	d	d	e	c	a	b	e	a	e	e	b	c	c	b	e	d
320	male	17	Liberal arts	E	e	d	e	c	e	c	a	d	a	e	a	a	a	d	d	d	b	b	a	c	a	e	e	c	a	c	d	a
321	male	20	Engineering	A	e	a	b	b	a	e	b	e	a	d	b	e	d	a	e	a	d	b	e	a	a	c	e	d	a	e	e	b
322	female	20	Liberal arts	C	b	e	c	c	e	d	b	c	d	d	e	b	b	e	a	d	a	e	b	c	e	a	c	a	c	d	e	e
323	female	23	Engineering	G	c	a	e	d	c	d	c	e	e	a	d	b	b	e	b	e	b	d	b	d	e	c	c	a	c	b	e	c
324	male	18	Engineering	C	b	a	a	c	d	a	c	e	d	b	a	b	d	b	c	e	c	c	d	c	b	e	b	d	a	e	d	a
325	female	21	Engineering	D	c	b	a	d	c	e	a	a	b	a	e	c	e	a	d	c	a	d	d	c	d	a	a	c	d	c	c	e
326	female	20	Liberal arts	E	b	d	e	b	d	c	c	d	c	a	d	a	b	b	c	a	b	d	e	d	d	b	c	b	e	c	e	b
327	male	22	Liberal arts	E	c	b	a	d	d	c	a	b	d	c	d	b	a	e	e	c	c	b	b	b	a	a	a	e	d	c	c	d
328	male	17	Engineering	D	d	c	a	d	a	d	a	b	d	c	a	d	a	e	a	e	d	c	c	a	e	d	c	e	a	c	b	a
329	male	22	Engineering	C	d	a	d	d	b	d	b	a	a	d	c	e	d	a	a	d	e	d	d	c	c	a	a	e	a	c	a	b
330	male	20	Engineering	G	a	e	d	e	b	b	e	e	b	d	d	a	e	d	d	d	a	e	a	d	a	d	d	a	d	b	e	d
331	male	19	Engineering	A	c	e	c	e	c	d	c	a	e	d	d	c	b	e	d	c	d	d	c	c	e	b	c	c	b	d	d	d
332	female	20	Liberal arts	B	b	e	b	d	a	d	a	b	a	d	a	c	d	a	b	d	a	a	d	b	e	c	c	c	b	d	e	a
333	female	21	Engineering	A	e	c	d	e	b	c	e	a	c	b	e	a	d	d	d	d	a	b	e	a	c	d	c	b	d	a	c	d
334	male	21	Engineering	A	d	c	e	b	c	a	d	a	c	a	e	e	b	d	d	c	c	d	d	c	c	a	c	d	d	a	a	d
335	male	21	Liberal arts	B	c	d	d	a	d	b	c	e	a	c	c	e	c	a	c	d	c	d	c	b	b	b	a	e	b	c	d	e
336	female	22	Engineering	F	b	e	c	a	e	d	b	a	b	a	b	b	d	a	b	b	a	c	e	a	c	d	d	e	b	c	d	d
337	male	21	Engineering	E	e	b	b	c	d	a	c	d	b	d	d	d	c	a	e	c	d	e	c	e	b	b	e	a	d	b	c	e
338	female	21	Engineering	C	e	a	a	c	d	d	d	c	c	b	e	e	c	a	d	c	a	c	a	a	e	e	c	d	a	c	d	a
339	male	19	Engineering	D	a	b	a	c	e	d	e	a	b	e	a	e	d	a	c	c	e	b	a	c	c	e	c	e	a	c	c	b
340	female	19	Liberal arts	F	c	e	c	b	e	e	a	d	c	c	d	b	b	b	d	e	d	a	c	a	c	a	a	b	e	d	e	d
341	male	22	Liberal arts	B	d	d	d	d	a	c	b	c	c	e	b	c	a	a	c	a	b	e	a	b	c	c	b	b	a	b	c	a
342	female	19	Engineering	D	a	e	c	c	d	e	a	b	b	a	e	b	d	c	a	b	b	a	d	e	a	c	b	d	b	c	a	c
343	male	19	Liberal arts	D	d	b	d	b	b	c	b	b	b	e	e	c	b	e	b	b	e	e	a	c	b	d	b	a	c	a	b	a
344	female	22	Engineering	G	e	b	d	b	a	a	b	a	e	b	c	c	b	c	e	a	b	b	c	b	c	b	b	c	b	a	e	c
345	female	18	Engineering	D	b	e	d	b	d	d	a	c	d	d	a	a	b	d	b	e	e	e	b	b	b	b	b	c	b	c	c	a
346	female	17	Engineering	F	a	b	d	c	b	e	a	d	d	c	d	d	e	d	e	e	b	b	d	e	d	d	b	c	c	b	e	a
347	female	22	Liberal arts	E	c	c	e	c	c	b	b	c	e	a	e	c	d	c	b	d	d	c	b	c	e	d	a	a	b	d	b	a
348	male	22	Engineering	F	e	a	d	c	e	c	a	e	e	d	e	b	b	d	a	a	d	e	e	d	a	e	a	b	e	b	c	d
349	female	23	Engineering	D	d	c	b	a	b	c	d	d	e	e	a	d	e	c	c	b	d	a	a	e	c	e	a	c	b	b	d	c
350	female	23	Engineering	D	c	c	e	b	c	c	e	c	c	c	b	e	c	c	d	a	c	d	e	e	d	a	b	b	a	e	a	e
351	male	20	Liberal arts	B	b	e	c	b	e	b	d	e	a	d	a	a	b	e	a	b	d	b	c	e	d	c	d	d	c	d	a	a
352	female	20	Engineering	C	d	b	b	c	b	a	b	a	b	b	a	a	d	d	a	e	a	b	b	d	d	d	c	e	c	c	d	d
353	male	18	Engineering	E	c	c	c	c	e	c	e	e	a	c	d	a	a	a	b	a	e	b	e	b	a	a	a	a	e	b	b	d
354	male	19	Liberal arts	E	b	b	d	a	a	d	e	d	c	a	a	b	d	e	a	e	b	e	a	a	a	a	d	b	e	d	b	c
355	female	22	Engineering	A	b	b	a	d	e	d	b	d	c	c	e	d	d	e	d	e	b	e	a	e	a	b	a	c	c	a	e	c
356	male	18	Engineering	D	a	d	e	a	b	e	b	c	d	b	d	e	e	b	d	d	d	c	a	d	a	c	d	e	d	a	a	a
357	female	19	Liberal arts	B	b	e	e	a	e	e	e	b	c	d	e	d	e	c	e	b	b	e	b	a	e	d	e	a	c	d	c	e
358	male	21	Liberal arts	B	d	e	a	b	a	b	d	d	a	d	e	a	b	d	b	e	a	c	a	a	a	d	a	b	b	e	c	e
359	male	22	Liberal arts	D	c	d	d	c	e	b	e	e	e	e	c	b	c	e	a	e	c	a	e	b	b	a	b	b	c	d	b	e
360	male	20	Engineering	E	d	e	b	b	b	b	b	e	c	d	a	c	e	e	a	b	d	e	e	a	a	e	c	e	c	c	e	e
361	female	17	Liberal arts	B	c	d	d	d	e	d	a	d	c	d	e	d	d	d	b	d	b	b	d	b	a	b	a	b	a	a	b	b
362	female	19	Liberal arts	F	e	b	e	d	d	e	b	e	c	c	c	e	e	d	d	d	e	c	d	c	e	d	e	a	b	b	d	a
363	female	22	Engineering	D	d	c	d	e	d	b	e	a	a	d	c	c	c	e	d	a	e	a	e	e	a	d	a	c	b	e	c	d
364	female	23	Liberal arts	F	d	e	d	d	e	c	e	a	b	c	a	a	e	d	a	d	e	d	d	b	d	a	b	c	a	b	a	c
365	female	17	Liberal arts	E	d	a	a	d	c	e	a	b	a	b	a	b	d	d	e	e	b	e	d	c	a	c	a	d	b	d	c	e
366	female	23	Engineering	D	b	b	b	c	d	e	e	c	a	e	e	e	c	a	b	c	e	a	c	e	a	d	b	a	a	b	d	a
367	male	18	Engineering	F	b	e	a	b	a	b	e	c	a	b	e	a	d	b	b	c	a	a	b	b	e	d	c	e	a	d	d	e
368	male	17	Liberal arts	B	d	d	e	b	a	e	a	b	b	b	a	c	e	b	b	c	e	d	b	a	a	d	b	a	c	d	e	c
369	female	19	Liberal arts	F	e	d	b	c	a	b	e	a	e	a	d	e	b	d	e	c	b	c	c	d	c	a	c	e	d	d	d	d
370	female	17	Engineering	D	e	d	c	c	b	c	a	c	c	d	e	c	c	d	b	c	c	d	d	c	b	c	b	b	a	b	b	b
371	male	19	Liberal arts	E	b	e	a	e	d	c	b	b	c	d	e	e	e	d	e	d	a	d	e	a	b	e	a	e	c	c	c	c
372	male	21	Engineering	A	c	c	e	b	d	e	d	a	c	c	e	b	c	b	d	d	b	a	c	d	c	b	b	b	b	a	a	a
373	male	21	Engineering	A	a	b	b	c	b	d	c	c	a	b	a	b	a	c	b	a	e	c	a	d	a	c	c	c	e	b	e	c
374	female	18	Engineering	D	d	c	d	c	d	b	d	d	a	c	d	b	d	b	d	e	c	c	c	e	d	b	a	b	c	e	c	b
375	female	20	Engineering	C	b	b	a	b	d	d	b	b	d	e	c	c	d	c	b	c	c	c	a	b	a	e	b	e	a	b	b	a
376	male	19	Engineering	A	e	b	a	a	e	d	d	c	c	e	d	c	b	e	a	d	d	c	b	b	c	d	a	a	e	e	a	b
377	female	17	Liberal arts	C	b	c	b	d	b	b	e	a	a	e	a	e	c	e	d	a	a	e	a	b	a	e	c	c	a	e	b	b
378	female	22	Liberal arts	F	e	b	c	b	b	e	e	a	a	a	e	a	c	d	b	e	a	e	d	a	b	a	b	d	c	c	d	b
379	male	23	Liberal arts	E	b	b	a	b	a	b	c	a	e	a	d	d	b	d	e	b	b	b	c	a	d	a	c	d	e	b	c	e
380	male	17	Engineering	E	a	a	e	e	c	a	b	e	d	d	e	e	c	d	c	c	d	a	d	a	e	e	d	a	b	c	a	c
381	male	23	Engineering	A	c	e	c	b	e	b	a	c	b	e	a	e	a	e	b	b	b	e	b	c	d	e	d	d	e	b	c	c
382	female	21	Engineering	A	a	c	b	a	a	b	a	b	e	b	e	b	c	b	d	b	e	d	b	b	c	d	b	c	c	a	e	d
383	female	20	Liberal arts	E	d	a	a	c	a	c	c	e	a	d	c	d	c	c	a	b	c	e	b	a	b	a	d	e	d	b	e	c
384	male	19	Engineering	A	c	d	a	e	e	d	d	e	c	c	e	b	e	e	d	c	e	e	b	a	b	a	d	b	b	d	a	c
385	female	21	Liberal arts	C	c	e	c	e	d	b	d	c	a	d	b	b	c	e	b	d	c	e	e	b	e	b	c	e	b	c	b	d
386	male	17	Liberal arts	A	a	e	e	a	c	c	a	c	a	d	d	d	c	b	e	b	c	d	b	a	c	c	e	b	d	d	d	d
387	male	18	Liberal arts	E	c	b	d	d	d	b	a	c	b	e	c	d	a	c	d	e	b	d	a	e	e	e	e	d	e	a	a	a
388	female	20	Engineering	F	e	e	d	b	c	c	c	c	c	c	b	e	b	e	d	c	a	a	b	e	a	a	c	d	b	b	c	b
389	female	21	Liberal arts	A	d	e	d	b	a	c	b	e	d	e	b	a	e	a	c	a	c	d	e	e	a	b	c	a	b	b	b	c
390	female	23	Liberal arts	E	b	b	b	c	a	b	b	b	d	a	c	a	b	a	b	d	b	c	e	e	d	d	b	d	c	d	d	c
391	male	17	Engineering	A	d	a	c	c	e	b	d	a	c	c	c	c	b	a	d	c	c	a	b	c	c	c	d	e	b	b	d	c
392	male	22	Engineering	G	a	c	c	a	c	e	a	e	d	e	a	d	e	e	c	a	b	e	e	b	d	d	e	a	c	e	e	b
393	female	18	Liberal arts	E	b	b	a	b	a	a	c	a	d	c	e	a	b	c	b	c	d	e	d	b	b	c	c	d	a	c	b	c
394	female	23	Liberal arts	E	a	c	a	a	e	d	b	a	a	c	b	d	c	d	a	d	c	d	d	a	a	d	a	e	a	d	a	b
395	male	19	Engineering	A	a	e	d	e	e	b	a	e	b	d	d	d	c	c	c	b	b	e	a	d	c	c	e	a	a	e	d	a
396	male	22	Engineering	A	a	b	d	b	e	d	a	c	e	d	c	b	e	c	b	b	e	b	a	d	e	b	d	e	c	b	b	b
397	male	21	Engineering	A	d	d	c	b	b	a	a	c	d	b	d	e	c	a	b	e	a	c	a	d	c	d	d	b	a	a	e	c
398	male	23	Liberal arts	F	e	b	d	c	d	e	c	a	d	d	c	a	d	e	c	e	c	c	c	a	e	a	c	d	c	d	b	b
399	female	21	Engineering	C	a	a	c	a	a	b	b	b	b	b	a	e	c	a	d	c	b	b	c	e	a	e	c	d	a	b	c	a
400	female	22	Liberal arts	F	a	c	b	d	e	d	d	c	d	e	a	e	c	e	b	a	d	c	b	b	c	a	b	e	a	e	e	c
401	male	17	Liberal arts	E	c	b	e	c	a	d	a	c	e	c	a	d	e	a	b	a	b	c	b	a	d	c	e	e	c	c	b	d
402	male	17	Liberal arts	F	c	d	e	d	a	b	d	a	d	e	d	c	c	b	d	d	a	c	e	b	a	a	a	b	c	d	e	c
403	male	23	Engineering	D	a	a	c	a	d	c	d	c	a	d	e	c	b	b	d	b	a	d	d	d	c	a	a	b	b	d	c	a
404	female	20	Liberal arts	G	c	d	d	a	a	b	a	c	d	e	e	e	e	b	c	d	d	e	c	e	b	d	b	c	d	b	a	e
405	female	20	Liberal arts	E	a	e	d	c	c	a	b	c	a	b	e	a	d	a	d	d	e	d	a	a	d	c	a	b	b	b	b	a
406	male	17	Engineering	E	a	a	e	d	a	b	b	c	e	c	b	c	b	e	b	d	e	b	a	b	a	c	e	a	a	a	e	b
407	female	21	Engineering	G	d	c	e	c	e	b	b	c	a	c	a	e	a	a	a	e	c	d	c	e	c	b	d	a	e	e	c	a
408	female	18	Liberal arts	F	d	a	c	b	a	d	d	c	b	d	a	c	d	e	e	e	c	d	a	e	b	b	d	e	d	b	b	a
409	female	22	Engineering	D	d	a	a	a	d	c	e	e	d	a	d	b	b	b	e	a	e	b	b	b	c	d	e	b	d	a	d	d
410	male	21	Engineering	D	a	e	a	a	e	e	d	a	c	e	d	c	d	e	b	c	b	d	c	d	e	e	b	a	c	d	d	d
411	male	21	Liberal arts	E	c	a	a	b	c	e	a	b	d	b	d	a	b	d	e	e	c	e	d	c	b	e	c	a	a	a	b	a
412	male	18	Liberal arts	E	d	d	c	d	d	c	b	d	c	d	b	a	a	b	c	c	a	d	d	e	b	a	a	d	d	c	c	b
413	male	19	Engineering	A	a	a	c	e	a	d	a	c	b	d	b	b	e	a	c	c	b	d	c	b	a	c	c	c	e	c	b	c
414	female	21	Liberal arts	C	c	d	c	e	c	c	e	a	d	c	d	b	a	a	b	b	d	a	a	c	b	d	b	b	a	c	c	e
415	female	21	Engineering	D	c	b	d	d	a	e	e	e	b	c	b	a	a	e	a	e	d	b	d	c	d	c	a	e	a	b	a	e
416	female	19	Engineering	C	b	a	e	d	a	b	d	d	a	e	c	a	e	d	e	c	d	b	e	d	a	d	d	e	b	d	b	a
417	female	19	Liberal arts	B	a	c	a	a	d	a	c	a	b	a	d	a	d	c	e	a	a	a	e	e	d	d	b	a	c	e	e	b
418	female	22	Engineering	G	c	d	e	d	b	e	c	e	e	e	b	d	b	c	b	a	a	e	a	e	d	d	a	e	e	b	c	d
419	male	22	Liberal arts	A	e	c	e	b	b	a	d	b	a	d	d	c	d	c	b	c	d	b	b	a	d	e	c	b	a	b	c	a
420	female	21	Engineering	C	b	e	c	c	e	c	a	d	e	e	c	e	c	b	a	c	c	d	e	b	d	c	d	e	d	a	a	e
421	male	23	Engineering	F	b	e	e	d	e	d	c	a	a	d	c	a	e	d	b	a	d	b	e	d	b	e	c	b	e	b	d	e
422	male	21	Engineering	C	d	b	a	a	e	a	d	e	c	b	d	b	e	c	b	d	c	a	b	b	b	a	c	a	c	b	a	e
423	female	17	Engineering	F	d	e	e	a	b	e	d	b	e	b	a	e	a	c	a	a	e	b	d	b	d	d	d	d	c	a	e	d
424	male	18	Liberal arts	B	d	c	c	b	a	d	d	d	b	b	e	b	c	d	a	d	e	d	c	d	a	d	b	c	b	e	d	c
425	female	21	Liberal arts	C	b	a	a	c	d	d	e	b	c	d	c	c	e	e	b	a	e	a	d	d	e	c	e	c	d	d	c	b
426	male	20	Liberal arts	B	d	e	b	d	b	a	d	b	a	b	d	a	c	d	b	e	d	e	e	e	b	e	c	e	b	c	e	c
427	male	19	Engineering	C	d	d	a	c	a	c	b	b	b	c	a	d	d	e	e	a	b	d	c	e	b	a	a	d	a	e	b	e
428	male	18	Engineering	D	e	a	a	c	d	e	b	e	e	c	a	d	c	b	a	b	d	b	b	d	b	c	a	d	a	e	a	b
429	male	17	Engineering	A	b	e	a	b	b	e	b	b	d	d	e	b	e	b	e	b	b	e	b	e	c	c	b	b	c	e	a	b
430	female	21	Engineering	A	e	c	b	c	a	c	e	d	c	a	e	d	c	b	d	e	b	a	a	e	d	d	e	d	e	a	a	b
431	male	19	Liberal arts	B	c	e	a	c	d	a	c	d	d	d	c	c	b	c	d	d	d	e	a	a	a	c	c	d	d	a	b	c
432	female	19	Liberal arts	E	b	c	e	b	e	c	e	c	e	b	e	c	d	b	b	a	e	b	e	c	c	c	a	b	d	d	a	c
433	male	21	Engineering	A	e	e	a	d	c	d	a	a	e	e	e	a	d	d	e	c	b	a	c	e	c	d	e	a	e	b	c	b
434	male	21	Liberal arts	E	b	c	e	b	c	c	d	a	e	a	d	a	b	a	b	e	d	b	c	a	e	b	b	b	d	d	b	e
435	female	23	Liberal arts	E	e	b	d	d	a	d	c	e	c	a	d	a	e	b	c	d	c	b	c	b	d	a	c	d	a	e	a	a
436	male	20	Liberal arts	A	a	c	b	b	b	d	b	c	a	a	b	e	c	d	d	c	a	a	d	c	c	d	d	a	e	c	d	a
437	male	17	Liberal arts	B	e	a	e	d	d	d	e	a	c	e	c	d	a	d	d	d	e	b	a	a	e	c	c	d	e	e	b	e
438	female	17	Liberal arts	B	a	e	a	c	b	e	a	a	c	d	d	a	d	d	e	a	c	d	e	b	b	a	a	b	a	b	a	d
439	female	18	Liberal arts	E	a	b	a	e	e	a	a	c	c	b	e	a	e	e	c	d	c	d	e	b	e	d	e	e	c	d	e	c
440	male	18	Engineering	D	d	d	c	d	d	a	d	b	b	b	e	a	d	e	a	b	e	a	b	a	d	c	a	a	d	e	e	c
441	male	17	Engineering	A	e	a	a	a	d	e	d	d	e	c	d	d	a	d	b	a	d	d	a	e	d	a	e	d	a	d	c	a
442	female	23	Engineering	D	b	c	c	b	d	b	d	b	b	b	a	d	a	c	e	c	d	b	b	b	b	a	e	b	e	a	c	a
443	male	23	Engineering	D	e	a	c	a	a	a	a	b	b	a	c	a	c	c	a	d	a	c	c	a	d	d	b	b	d	c	a	c
444	male	20	Engineering	D	b	b	d	a	a	c	d	a	b	a	c	c	e	b	c	c	d	a	d	b	e	c	e	b	c	d	d	a
445	female	20	Liberal arts	F	a	d	b	c	d	a	a	b	d	b	d	e	d	d	d	b	b	d	b	d	c	a	b	d	c	a	b	c
446	male	21	Liberal arts	A	c	b	b	c	a	e	e	a	a	a	a	c	d	d	a	a	e	b	c	d	a	b	e	c	b	d	e	d
447	female	20	Liberal arts	C	b	e	e	b	d	d	e	b	e	a	e	d	b	a	d	d	a	a	d	b	b	a	d	e	e	a	d	d
448	male	17	Engineering	D	c	d	a	b	b	c	e	b	b	e	b	b	a	b	d	d	a	d	b	c	b	b	a	a	d	d	b	b
449	male	21	Liberal arts	B	b	e	a	c	b	d	e	b	d	d	d	d	d	b	e	d	d	b	c	b	d	b	c	b	d	a	c	b
450	male	22	Liberal arts	A	a	c	a	c	d	e	c	d	b	a	b	d	a	c	d	d	c	b	e	a	d	b	d	a	d	a	e	c
451	male	17	Engineering	C	e	b	c	d	e	c	d	c	d	c	e	b	a	b	c	a	a	c	d	c	d	d	d	a	d	c	c	a
452	male	18	Liberal arts	D	a	e	e	b	c	c	b	a	c	e	c	d	e	e	e	a	e	d	e	e	b	a	a	e	e	e	e	e
453	female	22	Engineering	G	b	e	c	d	d	d	c	b	c	e	d	e	d	c	c	c	e	b	b	c	a	a	e	a	c	c	c	a
454	female	20	Engineering	B	b	c	e	c	e	e	e	c	e	c	a	c	c	e	b	a	c	c	a	d	e	d	e	d	b	b	a	a
455	female	18	Engineering	D	a	b	c	e	d	c	c	a	b	e	d	c	a	c	a	b	c	c	e	e	b	a	b	b	d	b	e	d
456	female	19	Liberal arts	C	e	b	c	c	a	e	c	c	d	b	c	d	d	b	e	b	d	c	d	d	c	d	e	b	d	c	a	d
457	male	21	Liberal arts	D	e	b	e	b	d	a	e	b	d	d	e	d	c	e	b	d	b	e	e	e	c	e	e	e	e	d	b	a
458	male	23	Liberal arts	A	d	d	a	b	c	c	d	a	b	b	b	b	b	e	b	a	c	e	d	e	b	d	a	d	b	d	a	c
459	male	20	Engineering	C	e	b	e	a	c	e	c	d	b	c	c	b	a	b	b	b	c	d	b	a	c	a	d	e	d	b	c	e
460	male	19	Engineering	F	e	d	a	e	c	a	b	a	e	e	c	d	d	a	e	e	e	e	a	e	e	c	b	d	d	d	d	a
461	male	21	Liberal arts	G	d	b	a	d	c	b	d	e	b	b	a	a	c	c	c	d	b	a	c	e	d	d	b	c	b	a	b	a
462	male	19	Liberal arts	G	e	b	e	c	e	a	e	b	d	b	c	c	b	a	c	c	d	e	b	a	c	c	b	a	e	c	c	b
463	male	17	Engineering	E	a	e	c	a	c	e	d	e	b	b	b	c	c	b	a	d	a	b	b	b	c	b	e	b	e	d	b	a
464	male	19	Engineering	A	e	e	e	d	b	e	b	c	e	b	d	b	e	e	b	b	c	d	a	c	a	e	a	b	e	b	e	d
465	male	23	Liberal arts	A	c	b	c	b	d	e	e	d	e	b	a	b	c	e	c	e	b	e	a	b	e	b	c	e	e	d	a	e
466	female	23	Liberal arts	A	e	b	b	b	e	d	d	a	a	b	d	b	d	c	e	e	e	d	e	b	e	e	e	d	d	e	a	c
467	male	19	Engineering	D	a	c	a	d	a	c	d	e	b	e	a	c	e	d	c	a	a	e	b	b	e	c	b	e	e	e	e	c
468	female	21	Liberal arts	F	d	e	b	c	d	c	b	a	b	b	a	c	b	d	d	c	a	d	d	d	a	d	b	c	b	b	a	b
469	male	19	Engineering	F	a	a	c	d	e	c	e	b	e	e	e	b	b	a	e	b	e	d	d	a	d	e	a	c	e	a	d	c
470	male	23	Liberal arts	D	d	d	b	c	a	c	c	d	d	b	d	c	a	c	a	d	c	b	d	c	d	c	e	c	d	e	d	b
471	male	19	Liberal arts	B	d	c	d	e	e	c	a	c	a	e	c	e	c	d	e	d	d	e	c	c	e	b	b	e	c	d	c	a
472	male	23	Engineering	C	e	e	d	c	d	a	c	e	b	c	b	b	d	e	d	c	b	a	b	c	d	e	d	a	a	d	b	e
473	male	23	Liberal arts	D	b	c	d	a	c	d	d	a	b	b	c	a	c	e	c	d	d	b	e	e	d	a	c	e	c	e	d	b
474	male	22	Engineering	A	a	a	a	d	b	d	b	c	a	e	b	c	c	b	a	b	a	b	e	d	d	e	a	c	d	b	c	c
475	female	23	Liberal arts	B	e	c	e	e	d	d	c	e	a	a	a	c	d	e	d	c	c	b	a	e	a	d	e	d	c	e	c	d
476	female	19	Liberal arts	B	a	a	e	d	b	a	e	e	c	e	e	e	d	b	b	e	c	a	a	b	a	d	e	a	d	c	d	e
477	female	19	Engineering	B	c	a	b	b	d	b	a	e	e	b	d	a	d	b	b	e	a	e	c	d	a	a	b	c	c	b	c	a
478	female	18	Engineering	D	d	b	a	b	c	b	e	d	c	e	a	b	c	c	e	e	d	c	c	d	e	a	e	a	d	d	b	a
479	female	21	Engineering	F	c	a	a	d	c	e	a	e	a	e	c	c	c	d	a	e	a	d	b	e	d	b	e	d	b	a	a	e
480	female	18	Engineering	F	c	d	d	e	b	d	d	b	a	b	e	d	b	a	c	c	e	d	a	e	c	d	b	a	e	b	a	a
481	female	21	Liberal arts	F	a	d	c	d	b	e	c	c	b	b	d	a	c	d	e	a	a	b	c	e	a	e	a	e	c	b	c	d
482	female	19	Engineering	D	a	e	b	e	a	c	c	b	b	a	a	d	c	a	a	c	d	e	b	c	b	d	a	c	d	e	d	e
483	male	18	Liberal arts	G	d	e	e	b	e	d	a	d	a	c	b	a	b	e	e	b	c	e	b	b	e	d	e	a	c	b	e	a
484	male	17	Engineering	A	b	d	b	d	d	a	d	a	e	e	d	a	a	c	a	e	b	d	a	c	c	a	d	e	c	a	d	c
485	female	22	Liberal arts	A	e	c	c	d	c	b	a	d	c	d	e	b	b	b	d	c	b	d	b	b	a	a	d	b	d	c	e	d
486	male	22	Liberal arts	B	b	c	c	e	d	e	a	c	e	b	d	d	c	a	b	d	c	e	c	a	c	e	c	a	e	d	c	d
487	female	21	Liberal arts	C	d	c	a	d	a	b	b	a	c	c	b	c	d	c	a	e	d	b	b	e	b	e	e	c	d	d	c	d
488	female	17	Engineering	C	d	a	b	c	a	c	a	d	c	c	d	a	c	c	b	c	c	a	d	e	e	a	d	c	e	e	b	e
489	male	19	Engineering	A	e	e	c	d	b	b	b	e	a	e	c	d	b	e	e	e	d	c	b	c	e	a	e	b	e	b	e	e
490	female	18	Engineering	D	d	c	a	a	e	c	d	a	b	a	d	d	d	d	c	c	d	b	a	b	c	a	e	d	b	e	e	d
491	male	17	Liberal arts	A	a	c	e	c	b	b	a	e	c	d	b	d	a	a	e	b	b	c	c	c	e	c	d	b	d	e	d	e
492	male	21	Liberal arts	B	b	d	d	e	c	e	e	c	d	e	d	c	c	e	b	b	a	b	a	b	a	b	d	d	a	d	a	c
493	female	21	Engineering	A	a	e	e	a	a	d	b	a	d	c	b	c	c	d	d	c	c	e	e	b	c	c	c	b	a	c	b	a
494	male	19	Liberal arts	B	a	e	b	c	e	c	d	b	e	c	a	d	a	e	b	e	a	d	a	d	e	c	c	e	e	e	d	a
495	female	17	Engineering	E	e	e	e	b	d	a	c	b	a	b	d	d	d	b	b	e	e	c	e	c	c	c	c	a	a	d	a	e
496	male	23	Engineering	A	a	b	e	e	c	d	d	a	d	d	e	d	e	a	b	c	e	a	b	a	c	a	b	e	d	a	a	b
497	male	18	Liberal arts	B	a	d	e	a	b	e	a	b	d	c	a	b	d	a	a	a	c	a	c	a	d	c	b	e	b	d	b	b
498	female	22	Engineering	G	b	c	e	c	b	d	e	b	b	b	a	e	c	b	d	c	a	d	d	c	c	e	c	b	b	a	b	e
499	female	20	Liberal arts	E	d	d	a	b	c	e	a	a	c	b	d	c	b	c	d	a	d	b	a	a	b	b	b	c	b	d	d	b
